# Supplementary material for: Claudin-7 deficiency induces metabolic reprogramming of neutrophils in the colorectal cancer microenvironment
Source: Cell Death Dis. 2025 Oct 16;16(1):728. doi: 10.1038/s41419-025-08064-3 (PMC12533015; doi:10.1038/s41419-025-08064-3)
Supplement: Supplementary file 3 — Original data for qpcr [file 41419_2025_8064_MOESM3_ESM.xlsx]

## Sheet: original qpcr  data 
Original qpcr data related to Figure 5E
	ctrl			cldn7oe
cxcxl1	1	1.12	0.97	0.2	0.24	0.23
ccl7	1.02	1.13	0.87	0.3	0.35	0.29
ccl5	0.92	1.1	0.9	0.4	0.32	0.29
ccl2	0.96	1.14	0.86	0.4	0.32	0.36
cxcl10	1.12	1.05	0.95	0.1	0.23	0.18
Original qpcr data related to Figure 5F
	shnc			sh1			sh2
cxcxl1	0.98	0.89	1.1	2.21	2.23	2.34	2.21	1.78	1.76
ccl7	1.12	1.12	0.88	2.89	2.54	2.76	2.34	1.65	1.73
ccl5	0.89	1.06	0.94	2.32	2.45	2.43	1.89	1.92	1.99
ccl2	0.95	1.02	0.91	2.14	1.89	1.94	2.24	2.01	1.76
cxcl10	0.92	1	1.05	2.23	2.21	1.65	1.65	1.67	1.92
Original qpcr data related to Figure 5G
	shnc			sh1			sh2
cxcxl1	0.92	0.98	1.02	1.45	1.58	1.62	1.67	1.73	1.79
ccl7	0.95	1.08	0.92	2.13	1.91	1.89	1.9	1.92	1.96
ccl5	1.12	1.16	0.84	2.1	2.3	2.45	2.1	2.22	2.23
ccl2	1.09	1.12	0.88	1.7	1.98	1.75	2.21	2.4	2.3
cxcl10	1.04	1.21	0.89	1.54	1.54	1.76	1.98	1.78	1.82
